# Supplementary material for: CCCH-Type Zinc Finger Family in Maize: Genome-Wide Identification, Classification and Expression Profiling under Abscisic Acid and Drought Treatments
Source: PLoS One. 2012 Jul 6;7(7):e40120. doi: 10.1371/journal.pone.0040120 (PMC3391233; doi:10.1371/journal.pone.0040120)
Supplement: Table S2 — Detailed information of CCCH proteins in maize. (XLS) [file pone.0040120.s002.xls]

## Sheet: Sheet1
Table S2. Detailed information of CCCH proteins in maize
Gene name	Ensembl transcript ID	No of CCCH motifs	C-XA-C-XB-C-X3-H		CCCH motif sequences	Protein sequences
			A	B
ZmC3H1	GRMZM2G427438_P01	2	7	5	ZnF1: CNKWERGVCPYDGRCRFAH	MEGELPFLSPPRPSRVSFDGRYGFGSPTWVSQLGTLRDSPSLCVSDGCDGGNGRSCFGSP TWGSPLETLFNAPSSLVSDSRGAGNGPILSTPTSPLETLLNSTSSCVSDSRGSGSVFGTP KMALPLETLLDSPSSPISDIRGGGNGSGLSTTKQASPLVPLLNSLSDSRGCGNNSSPRTS KEQDSEMVQKAETLLRAITERYDDCFLRLRYTTAELADLRLERARLGAENLHLSLLLEEL DAAEQSKQASAVALTPLPNPAQAEAASTPKSISIRSKDFLSKKQPQGVATPHRLRVRPSP AMEDAAENKDGGEVEVEVEAFRQGAVKTEMCNKWERGVCPYDGRCRFAHGMEELRPVIRH PRYKTLPCQLFAAPSGCPYGHRCHFRHSMAPTA…
			8	5	ZnF2: CQLFAAPSGCPYGHRCHFRH
ZmC3H2	GRMZM2G003424_P02	1	7	5	ZnF1: CLYYARGFCKNGGSCRFVH	MDAYEATKVVFSRIQALDPDHAAKIMGLLLIQDHGEKEMIRLAFGPESLLHAVMAKARKD LGLLLPASPTSVAAAGHAPFLQLPRQNSGRAGAPSPLSVSSPSSWSHAPVFSRSNSTSNG TAEEAAGAGEELPSPVNGGAAPFFPRQAGDALLDDLQLQEQLAFLNEGGGNPAHQLLGFD GGECRSPGPGDADGMFAFGLGWHNGGPAHRRSSSVNELCLGGGGGGGDGFGWKPCLYYAR GFCKNGGSCRFVHGGLSDDAAALAGAKMEAAADQQQQCQDFLIRSKGQRLGPAAFPYSPT GSLPGSPSAASKCLSFLLQQQQQQHDRAAAAASLMLGGGDEAHKFMARPRLDRADFASMM NPGSRQIYLTFPADSTFREEDVSNYFSIYGPVH…
ZmC3H3	GRMZM2G068476_P01	7	8	5	ZnF1: CRFYMSTGRCSYGSSCHFNH	MEQSAGDESRETEAENAVEYNKKVDQEDTINRQGTAKEDSGVEPQEENVVDPDQGVDDFS VLDEGNVVAQCTSDQLRTTMEDNAAEMQEVVEQEGAIFEKGVTSDGITVEDQDKEMEQSA GDESRVTKGENAVKDKKVYQEDAIDKQGAAEDGSGVKSQEDNMVVPGQCTDGLPVLDEGN VVPQYTSDQLRTTTDNNAAVDPELVEQEGVDSIVGAAKVGIAVEESREDIMVEKQVEGVL LQDQDEAVEQCTSDQLRTITDGNDVEDQEVHREKVGLSEGYPQKPGKLNCRFYMSTGRCS YGSSCHFNHPRLKAKLEVSSFPSEQRNHEAEFLELNRVGLPIREGARKCIYYMRNGTCRY GKKCCFNHPEQVLDVQRHTATGWDDTNLQSSPH…
			8	5	ZnF2: CIYYMRNGTCRYGKKCCFNH
			8	5	ZnF3: CPFLLRFGNCKFASSCQYYH
			8	5	ZnF4: CPFYVKTGSCKFGANCKFHH
			8	5	ZnF5: CRYYMQFGKCKFQSACIFNH
			8	5	ZnF6: CPFYMKTRTCQFGSACEFYH
			8	5	ZnF7: CSHYMKHGYCKYKMNCKFHH
ZmC3H4	GRMZM2G180979_P01	2	7	5	ZnF1: CPDFRKGVCRRGDMCEYAH	MNGMPISASSAASVDSGAVAAGTPMKNATAADALAEMARHLTVDTEDTFAGLLELAADDD AEGLRLALERAPPAAADEAGLWYGRRKVLEHRTPLMVAATYGSLAALRLLVSISYVDVNR RSGTDGTTALHCAASGGSRTAVESVKLLLGAGADANTMDDAGRRPADVISVPPKMFDAKF ALQDLLGFPKSEHGMLRVVTRSTNSISSPVSSPTAEDARSPSASVMMMTKFADLPRVATS EKKEYPVDPSLPDIKNSIYASDEFRMYSFKIRPCSRAYSHDWTECPFVHPGENARRRDPR KYHYSCVPCPDFRKGVCRRGDMCEYAHGVFECWLHPAQYRTRLCKDGTSCNRRVCFFAHT TDELRPLYVSTGSAVPSPRASATAAMEMAAAMG…
			5	4	ZnF2: CKDGTSCNRRVCFFAH
ZmC3H5	GRMZM2G123876_P01	2	7	5	ZnF1: CYAFQKGECNRGASCRYSH	MNPLTQVKRTQIINQKEALLGIGEDASWHAKFKDSAYVYVGGVPFDLTEGDLLAIFAQYG EVVDVNLVRDKGTGKSKGFAFLAYEDQRSTILAVDNLNGAKVLGRIIKVDHVSKYKKKEE EDEEELQKKREARGVCYAFQKGECNRGASCRYSHDEQRNANTGWGSKEDSGARWEHDKHS DVPKSRGMCYAFQKGECNRGASCKFLHDEQRNANSRRDSRDGGPSRSERYGDRESRSRHD DRRAEDRDRFRRDNSPERSRGERQRDDDRSDRGREAKSERRRYDVEHEDRKRSRHGRE
			7	5	ZnF2: CYAFQKGECNRGASCKFLH
ZmC3H6	GRMZM2G071034_P01	3	8	5	ZnF1: CTKFFSTIGCPFGEGCHFLH	MEGTAAARKRSRPETANGAAAAGKRSKDTESFQTGLSSKSKPCTKFFSTIGCPFGEGCHF LHFVPGGYPAVAKMLNLSSSAVSAPSRTHVDHAALTGASHPASTVKTRMCTKYNTTEGCK FGDKCHFAHSERELAKPAYMSQEGPPMGGRYGRAEPMQPAAMGPPAGNFGASATAKISVD ASLAGGIIGKGGVNTKQISRITGVKLSIRDHESNPNLKNIELEGNFDQIKQASDLVRDLI ATISASMPAKNPSAAAAPAGGGRGGGPGGKSSNYKTKLCENFLKGACTFGDRCHFAHGET EQRRGAA
			8	5	ZnF2: CTKYNTTEGCKFGDKCHFAH
			7	5	ZnF3: CENFLKGACTFGDRCHFAH
ZmC3H7	GRMZM2G021834_P01	6	7	6	ZnF1: CRDFLRDRCTRSDLECRYAH	MASAEIPNSSPDATNPAAAAATATATATGPDISSSPPLPPRKRRLSPSSSPTRSASRSRS PRSRSPRGRRSRSRSRSRSRSRSRSPQYPPDGKRQRHNDLTVEACRDFLRDRCTRSDLEC RYAHPHNSASVDRDNKVTACADSLRNNCFRGMTCRYYHPPPQIQEQLLRSIGMEDPNVKT QICRDFTRGKCSRSANECRFLHHSSVEDAAIVCQDFLRGQCNRIACRYSHVVAHPVPPMS HVPMPYPEMLYMPPPPPPPLGVPMMGPPPSPFADNKNRVEVCRDFLKNMCNRESCRFLHP GTHTAAASANVEVCRDFKRGECNRPACRFLHPYTS
			7	5	ZnF2: CADSLRNNCFRGMTCRYYH
			7	6	ZnF3: CRDFTRGKCSRSANECRFLH
			7	4	ZnF4: CQDFLRGQCNRIACRYSH
			7	4	ZnF5: CRDFLKNMCNRESCRFLH
			7	4	ZnF6: CRDFKRGECNRPACRFLH
ZmC3H8	GRMZM2G147623_P02	1	12	5	ZnF1: CSFFRRRGAGAEGCSHGDSCRYAH	MEDVLTPPPQPELAGEKRKREESSLDASIEDAPSAPASTCSAEDAAGSDVARHPMWKTSL CSFFRRRGAGAEGCSHGDSCRYAHTEEELRPRPDGTWDPTSDRAKELRKVAAEAQEEAEE EVTVDEQSLDKCLVGLPRGWTADRLKSLLQDQGISYATAKKKKGMTVGFVTFQSVEQLTN AVQVLKENPSDGKQIKIVDANRRSHQKAHAGAPVSNTGTATENGSSPTTPAEETSVPESV SSSKKGARDAVTPLAHMTYIDQLEHKKQSMAQILKKLTRNARKACPPTIPHPDWVFKSKE IGGLPCKFEGILESPVVNGYRNKCEFSVGYSLEGKKTVGFMLGNFREGVTAVEEPENCPN VSEISCKYAKMFQDFLQSSSFPLWSKIDNSGFW…
ZmC3H9	GRMZM2G100794_P01	5	8	5	ZnF1: CSYYMRTGMCRFGMTCKFNH	MAAPSGGGGGGAGEGSSSAAAAMTIGAHGVDQVTEAMWQMNLGDAMELGPYPERVGDPDC SYYMRTGMCRFGMTCKFNHPADRKLAVAAARMKGEYPQRIGQPECQYYLKTGTCKFGATC KFHHPREKAAMATRVQLNELGYPLRLNEKECAYYLRTGQCKFGSTCKFHHPQPSTMMVAV RGSVYSPGQSATSPGHHAYQGAVTSWPLSRSASFIASPRWPGHSSYAQVIVPPGLVQVPG WSPYAAQIGSSSSDDQQRTPGAAQYYTGSRQSGTPGIGDRGMFSSYQAGSVPVGLYAVQT ENVFPERPDQPECQFYMKTGDCKFGSVCKFHHPRERIIPTPNCALSPLGLPLRPGEPICS FYNRYGMCKFGPNCKFHHPMGNPMYGHASSPTS…
			8	5	ZnF2: CQYYLKTGTCKFGATCKFHH
			8	5	ZnF3: CAYYLRTGQCKFGSTCKFHH
			8	5	ZnF4: CQFYMKTGDCKFGSVCKFHH
			8	5	ZnF5: CSFYNRYGMCKFGPNCKFHH
ZmC3H10	GRMZM2G099622_P03	2	8	5	ZnF1: CPNFRRPGGCPSGDSCEFSH	MVDLADLEGAGEAARSHPAASGQRDRLAALLELAAADDAAGFREALAGGGGQGDAAELAD GVGLWYGRSKAYEPRTPLMVAATYGSVEVVSLLLGLGCVDVNRRPGVDGATPLHCAASGG SRNAVAVVKLLLAAGACPVTPDSAGRLPADVILPPASPDALGDLDMLLGRRRGLAVATSV PSLSSSPPLSTSPDEGNRSPSSRSSSLSPITVDRAKKEYPVDPTLPDIKSSVYASDEFRM FAFKVRPCSRAYSHDWTECPFVHPGENARRRDPRKHPYTAVPCPNFRRPGGCPSGDSCEF SHGVFESWLHPSQYRTRPCKEGAACARRICFFAHDEDELRHVPHNSGAGLLSPRASSSID
			5	4	ZnF2: CKEGAACARRICFFAH
ZmC3H11	GRMZM2G025014_P01	2	8	5	ZnF1: CPFYFKIGACRHGDRCSRLH	MAEHLASIFGTEKDRVNCPFYFKIGACRHGDRCSRLHNRPTISPTLVLANMYQRPDMITP GVDAQGQPIDPEKMQEHFEDFYEDIYEELGKFGEIENLNVCDNLADHMIGNVYVQFREEE QAAAAYNALQGRFYSGRPIIVEYSPVTDFREATCRQFEENSCNRGGYCNFMHVKQIGRDL RRKLYGRSASRRYHGRSRSRSPPPQRRGHRDRDDYRGGGGGGRGRGSRYDRYDDGAGRGG RHDRYDDGAGRGGRHDRYDDGGRRRHGSPPRRARSPVRESSEERRAKIEQWNREREGKQ
			7	5	ZnF2: CRQFEENSCNRGGYCNFMH
ZmC3H12	GRMZM5G853245_P03	2	7	5	ZnF1: CPDFRKGGCKRGDGCDMAH	MMMMGEGVSMPPWSHHVPVSGVDEGDEMTPYLLAALRQYLPCNDAGAEAEEDEAAAAAAA MAAGVDGYGCDEFRMYEFKVRRCARARSHDWTECPFAHPGEKARRRDPRKYHYSGAACPD FRKGGCKRGDGCDMAHGVFECWLHPARYRTQPCKDGTACRRRVCFFAHTADQLRVLPPTP QQQSSPRGAACSSPLAESYDGSPLRRQAFESYLTKSIMCSSPTSTLLSPPKSPPSESPPL SPDFRRGCWPGAGSPVNDVLASLRQLRLSRANSSPSGGWCGYPASAVAYGSPTGGALYGL SSTPRATAASCYMANLDPLDVSFGGDDEPVERVESGRALRAKVFERLSREGAVSGDAGGP DVGWVSDLIN
			5	4	ZnF2: CKDGTACRRRVCFFAH
ZmC3H13	GRMZM2G069009_P01	5	8	5	ZnF1: CAYYLRTGACGYGERCRYNH	MEPYAAAKSGGADAGTGTGLEDSMRRLGLGDDGEAGEEKLPERPGEADCAYYLRTGACGY GERCRYNHPRDRPAPVNGVGKTAVTVEYPERPGQPLCEYYAKNGTCKFGSNCKFDHPREG GFVPVTLNSGGFPLRLGEKECSYYMKTGHCKFGATCKFHHPELGFLTETPGMYPPVQPPP ISSSHPYPHLANWQMGRPPVVPGSFLPGSYPPMVLPHTVIPMQGWNPYVPPMNQVTPAGG QQAVPVGASYGLSHQGPTSAMTYGSHYAQLYSSSGTSSSNIQEYAFPERPGQPECEHYMK TGTCKYGAACKYHHPQYFSGPKSNCILSPLGLPLRPGSQPCAYYAHHGYCKFGPTCKFDH PMGTPNYSISTSSLTDVPIAPYPQSFPVTPMPS…
			8	5	ZnF2: CEYYAKNGTCKFGSNCKFDH
			8	5	ZnF3: CSYYMKTGHCKFGATCKFHH
			8	5	ZnF4: CEHYMKTGTCKYGAACKYHH
			8	5	ZnF5: CAYYAHHGYCKFGPTCKFDH
ZmC3H14	GRMZM2G086994_P01	5	8	5	ZnF1: CGYYLRTGACGFGERCRYNH	MEPPHTEEAAAAAAGGAEGGSASPGTGLEGPMLRLGLDGGGEGEDGELGAGEEADTWLPE RPGEADCGYYLRTGACGFGERCRYNHPRDRGGTEFGGGAKNGAAQYFPERQGQPVCEYYL KTGTCKFGSNCKYHHPKQDGSVQSVILNNNGFPLRPGEKECSYYMKTGQCKFGSTCKFHH PEFGGIPVTPGIYPALQSASVPSPLTYASNWQMGRSPAVPGSYIAGSYTPMVLPSGMVPL QGWSPYPAPVNHVASGGAQQTIQAGPLYGIGHHGSSTAIAYGGTYLPYSSSTGQSSNNHQ EHGFPERPGQPECQYYMRTGDCKFGTTCKYNHPQDWSTSKSNYMFSHLCLPLRPGAQPCT YYAQNGYCRYGIACKYDHPMGTLGYSSSALPLS…
			8	5	ZnF2: CEYYLKTGTCKFGSNCKYHH
			8	5	ZnF3: CSYYMKTGQCKFGSTCKFHH
			8	5	ZnF4: CQYYMRTGDCKFGTTCKYNH
			8	5	ZnF5: CTYYAQNGYCRYGIACKYDH
ZmC3H15	GRMZM2G162119_P01	1	8	5	ZnF1: CPFYFKIGVCRHGDRCSRLH	MAEYLASIFGTEKDRVNCPFYFKIGVCRHGDRCSRLHNRPTISPTLVLANMYQRPDMITP GVDAQGQPIDPEKMQEHFEDFYEDIYEELGKFGEIENLNVCDNLADHMIGNVYVQFREEE QAAVAYNALQGRFYSGRPIIVEYSPVTDFREATCRQFEENSCNRGGSVISCM
ZmC3H16	GRMZM2G087032_P01	5	8	5	ZnF1: CTYYLRTGLCRFGMSCRFNH	MDDAGRPPPHAPVAVTASASASATAAPAPPQPSATAAVDRSSPDPDALYEEGMWQQMAMD SGATMQPGSYPERPGEPDCTYYLRTGLCRFGMSCRFNHPPDRNLAIASARMKGEYPERAG QPECQYYLKTGTCKFGPTCKFHHPREKAGIAGRVQLNTSGYPLRPNEKECAYYLKTGHCK YANTCKFHHPELFNVVPSSRGSPIYTSVHSSASAGPQSYTGTMPSWAFPRASFIPSPRWQ SPSNYAPMIVPQGLVQMQSWNSYTGQLQSPGAQQTYGSSQQGEASTGNQGMLSPYRPSSF PVPQYALQRENVFPERPDEPECQYYMKTGDCKFGAVCKFHHPRVRSLPPPDCVLSPMGLP LRPGEELCKFYSRYGICKFGANCKFDHPTVVAP…
			8	5	ZnF2: CQYYLKTGTCKFGPTCKFHH
			8	5	ZnF3: CAYYLKTGHCKYANTCKFHH
			8	5	ZnF4: CQYYMKTGDCKFGAVCKFHH
			8	5	ZnF5: CKFYSRYGICKFGANCKFDH
ZmC3H17	GRMZM2G032258_P01	2	7	5	ZnF1: CEFFKAGQCQKGFKCKFSH	MPPKKAAPSKAELAKKQKVVEDKTFGLKNKNKSKNVQKYVQSLHQAVQPKPDSTKTAAKK KKEEEKAREKELNDLFKVAVSQPKVPVGVDPKSILCEFFKAGQCQKGFKCKFSHDLNVQR KGEKIDIYTDKRDAETMEDWDQETLEKVVESKKMEYQQNKPTDIVCKYFLDAVEKKQYGW FWVCPNGGKECHYRHALPPGYVLKSQMKALLEEESEKIAIEDEIEDQRKKTKTTTPMTTE LFMEWKRRKAEEREAGQAALKAERAKNDRMSGRELFMADASVFVDDAEAYEVYEREESEA NEESTNKSQNPGPSSSTSNGKEVEEPDDDDIDVDDDLDIDELNELEASLSRTSIQIREPG EGTSS
			17	6	ZnF2: CKYFLDAVEKKQYGWFWVCPNGGKECHYRH
ZmC3H18	GRMZM2G157927_P01	2	8	5	ZnF1: CNKWEETGACPYGDQCQFAH	MQEALVSPANAGRLRSALELKPFAFGDQRLASPRYLNLASVAGGGGGDDALFRCSSPFSP SFGFSSPSPLATSSTISLSPSSSSSLVGDCDCDDDADADAATGHRLQLARLALQYQEVAD RYELCLARLADAADEAAALRRENAELRVANGDLTRRLALLSGIGKQAAAAAIADEVRRLR FGEQKAAKERAPEKPAVLPKSISVRSNDYLKMNQPQQVQAPATPAEDNRKPRASNPTTNR SSRVYKGNGGDKRSEEPKEHRTAGGVELEVYNQGMLKTELCNKWEETGACPYGDQCQFAH GVAELRPVIRHPRYKTQVCRMVLAGEVCPYGHRCHFRHTLTPAERLHLPRP
			8	5	ZnF2: CRMVLAGEVCPYGHRCHFRH
ZmC3H19	GRMZM2G306357_P01	3	7	5	ZnF1: CHFYDHGKCRQGNNCKFSH	MEDALAPPSVAPTPSPLAAAAVLTRRRSHLDSASFRTLSRLFSHCLHINPSPCGISPPVP EPVAADFVGGDPDDSPERPNGADFDRLKDVQIEAADAGGPSLHGTVHQPAAANSTLDLVE AEAEALQLEGADAVGVVESTSCMTRAEAGESAVLVVESTSCKTTAEVEESAVGAGLAMVG DVSLKSVESLLETKVDESVEVAVGDDEGCLLFEAMLTNFTGLIDDVDAGAIPTQRCAVSG GDLQNSKASEDLKQLGDRIEEGEPLRNCDNGQNDGGGFEEGEIEGEFQDLGSEESGNSEH GDEDGEDEKLEDNSISRGSGPNKSCDYGTQFGNLQSIPETGNDHLILNRDAIVRGDAQIS VTRAQAVTYDEVVDWNETPLPDNETVNPGKKRK…
			7	5	ZnF2: CTHFACGSCLKGEECPYDH
			8	5	ZnF3: CHNYKNNGTCARGDNCKFSH
ZmC3H20	GRMZM2G422205_P02	4	8	5	ZnF1: CSFYAKTGKCKFGAVCKFNH	MMRIIILSDQGNQIYLLSSRCKFKSKCKFNHPKEMVNALGTRTDNESLIADTTILPVRPS EPVCSFYAKTGKCKFGAVCKFNHPKLEDIKTPSLIAKETIYRATTDAAAHIGGTDDSVPA KTHAPIAPAEAHNAKGLPIRPGEVDCSFYMKTGSCKYGSICRFNHPDRSVVDIAFMAPVQ ATLPFPAPIVPAVALNPAANFLQSFDFHATHVPVEPMPMIYPQRPGEIVCDFYMKTGSCK YAQNCKFHHPFDRSAPHSKENEDTQQPVALTLAGLPRREDAEACAFYMRSGTCGFGARCK FDHPPRQDDV
			8	5	ZnF2: CSFYMKTGSCKYGSICRFNH
			8	5	ZnF3: CDFYMKTGSCKYAQNCKFHH
			8	5	ZnF4: CAFYMRSGTCGFGARCKFDH
ZmC3H21	GRMZM2G044004_P01	1	7	5	ZnF1: CMYFARGFCKNGSSCRFLH	MDAWEATKAVFDRVRALDPDNASKIMGLLLIQDNSDKELIRLAFGPDHLLHAFVSAARAD LAAKPASPPSPVLGPLHQTWGAPPHPSPTAGSDHQHQAPFAADLALGYDFDGAGAGADAF FPDDYDCWSPAGAAHRRSFSLSDAEATAAAAGGAAWRPCMYFARGFCKNGSSCRFLHGFP EDDDAAAEREMVVMRAKALAAAAARPQQQQQLMASAFPFSPSPPKGVNLNFLLHQHQQQN EPQRAAAAAAMLLQGGDDMHSRFPVRSPRMDRGELMSSPAARQIYLTFPADSTFSEEDVS NYFSMYGPVQDVRIPYQQKRMFGFVTFVYAETVKIILSKGNPHFVCDARVLVKPYKEKGK VPDRFRKLQHPHHGDFAGCTSPTGLLDSRDPFD…
ZmC3H22	GRMZM2G146514_P01	5	8	5	ZnF1: CSYYMRTGMCRFGMTCKFNH	MAAPSGGGGGGAGEGSSSAAAAATIGVHGVDQVAEAMWQMNLEEAMELGPYPERVGEPDC SYYMRTGMCRFGMTCKFNHPADRKLAVAAARMKGEYPQRIGQPECQYYLKTGTCKFGATC KFHHPREKAAMATRVQLNELGYPLRPNEKECAYYLRTGQCKFGSTCKFHHSQPSTMMVAV RGSVYSPGQSATSPGQHAYQGAVTSWPLSRSASFIASPRWPGHSSYAQVIVPPGLVQVPG WSPYTAQIGSSSSEDQQRTPGAAQYYTGSRQSGTSIGDQGMFSSYQAGSVPVGLYAVQRE NLFPERPDQPECQFYMKTGDCKFGAVCKFHHPRERIIPTPNCALSPLGLPLRPGEPICSF YNRYGMCKFGPNCKFDHPMGNAMYGQAPSPASE…
			8	5	ZnF2: CQYYLKTGTCKFGATCKFHH
			8	5	ZnF3: CAYYLRTGQCKFGSTCKFHH
			8	5	ZnF4: CQFYMKTGDCKFGAVCKFHH
			8	5	ZnF5: CSFYNRYGMCKFGPNCKFDH
ZmC3H23	GRMZM2G315515_P01	3	7	5	ZnF1: CCKFWARTCPYVTNCNFAH	MTGTPPRGRGASSRCLVRRLTAGAAAAMVAAGAAQASQRHRKMFFKTKLCCKFWARTCPY VTNCNFAHGMEELCKPPPNWQEIVATHEDATTKQGEEHQIPIMTSRSVIAGDDGGGGRAY KGRHCKKFYTEEGCPYGDTCTFLHDEQSKARESVAISLLPTIGGGGYNAASASGSMAQNS SNWKTRICNKWEMTGYCPFGSKCHFAHGSTVIPNL
			8	5	ZnF2: CKKFYTEEGCPYGDTCTFLH
			8	5	ZnF3: CNKWEMTGYCPFGSKCHFAH
ZmC3H24	GRMZM2G346113_P01	1	7	5	ZnF1: CMYYARGYCKNGSSCRFLH	MDAWEATKVVFDRVRALDPENASKMMGLLLIQDNSDKELIRLAFGPEHLLHSFVATARAE LAAKPASPPSPVLGPLQSGAPWGLPSPGSGAGGGGGGDHHHHSPFAAADQLGYDGGADAF YADEYDCWSPAGAAGAHRRSFSLSDAEAAASWRPCMYYARGYCKNGSSCRFLHGVPEDDA AEREMAVMRAKALAAAPPTQQQQLMASAYPFSPSPKGGVSLSFLLQQQQQSETQRAAAGM LLGGEDMHRFPVRSPRMDRGDLIGSPAARQIYLTFPADSTFSEEDVSNYFSMFGPVQDVR IPYQQKRMFGFVTFVYAETVKAILSKGNPHFVCDARVLVKPYKEKGKVPDRFRSVLPSSP LHIALPLPACACIAFSSFSLQSHCNALHVALLV…
ZmC3H25	GRMZM2G164359_P01	1	8	5	ZnF1: CKDYKETGYCGYGDSCKFMH	MADGGNCGPGGGNASAPVCSFVRKPPKNIRKRPAAPAGSDDDDDGGGGALAAARSKKGPP SSTAGKLVFSTAGASSEAPRFQYESSRTIQSTDTRATATLETETEFDRDARSIRERQLKQ AEESLKKNPSAVAASASASTAGEVYKGIHGYTDYKAGFRREHTVSSEKAGGSHGPLRASA HIRLSQRFDYQPDICKDYKETGYCGYGDSCKFMHDRGDYKSGWQLEKEYEEAEKARKRRI AMGGGGESDDEAADDEDEEEALPFACFICREPFVDPVVTKCKHYFCEHCALKHHSKNKKC YVCNKPTLGIFNAAQEIRKKMAQDKKQQQQE
ZmC3H26	GRMZM2G056920_P01	3	8	5	ZnF1: CTNFFSTYGCPFGEGCHFVH	MDGSRKRVDAEDVKGDSTGGKRLRASESFQSGVGSKVKLCTNFFSTYGCPFGEGCHFVHY FPGDYRAVSEMTNLGGATIAPPGGMMMDGPPTPIVKTRLCNKYNTAEGCKWGDRCHFAHG ESELGKSMMDNYMPPPIGPPPTGYFAPPPMAPPPMAPPPMAPPPMAPLPMAPPPMAPPPM APPPMAPPPMAPLPMAPPPMAPPPMAPPPMAPPPMAPLPMAPPPMAPPPMANPGLATPAS FGAYATAKISVDASLAGGIIGKGGANIKQISSVTGAKVVIQEDRHESDTSLKNIEFEGTF DQIRNASAMVIELIVSISGIGSNFKTKMCENFAKGSCSYGGKCHFAHGESELRKPAAA
			8	5	ZnF2: CNKYNTAEGCKWGDRCHFAH
			7	5	ZnF3: CENFAKGSCSYGGKCHFAH
ZmC3H27	GRMZM2G119640_P01	1	7	4	ZnF1: CALWQRGGCSRDTCSFAH	MRDRSVEREFPSRERGDRPPPGVLGPPRRGPAYKTKLCALWQRGGCSRDTCSFAHGHAEL RRFPGSRTSFPPRAGRRDYRGGDFRDRFDRRRSPHRRHSPDGDSRGHRSLRDRRPNSQER ESSYSRSPSRKSEMRHDKKPDDGETNSSRSLSVSDNNDDRKKETLLSGDDKEDHEIQLKQ IRQDMELLRDDKSLLEIILDEKNAEVRKISSRLNDLDLQLRKEKEECHRMTSKIKKFLKA HARFLKAQEELKRSQARFERLGDLLASDILKRGANEEVSSINVDEDPNVPYERSPNAAIA KKRSIPYSTSEEAKAVKKRRERDSDTTRPDKYRFEGTIAGFEKLSKGTEPTKSLYLKKKL WEDEKDKIGNFVSSANTDKVKESPVKHVLPSTG…
ZmC3H28	GRMZM5G845366_P01	2	7	5	ZnF1: CPDFRKGVCRRGDMCEYAH	MYSFKVRPCSRAYSHDWTECPFVHPGENARRRDPRKYHYSCVPCPDFRKGVCRRGDMCEY AHGVFECWLHPAQYRTRLCKDGTSCNRRVCFFAHTTDELRPLYVSTGSAVPSPRASATAA MEMAAAMGLMPGSPSSVSAVMSPFTPPMSPSGNGMPPSLGWQQPNVPTLHLPGSSLQSSR LRTSLSARDMPADDYSLMPDFDSQLMNDLCYSRLGSSTGNHSARTKSLNPSNLDDLFSAE LVSSPRYSNGDQGAMFSPSHKAAILNQFQQQQQALLSPINTGVYSPKAVDNKQLPSHPSL LHASLGMPSPGRMSPRCVESGSPMNSHLAAALAQREKQQQTMRSLSSRDLGPSAARASAL GSPLSTSWSKWGSPSGVPDWGVDGEELGKLRRS…
			5	4	ZnF2: CKDGTSCNRRVCFFAH
ZmC3H29	GRMZM2G126197_P01	3	7	5	ZnF1: CRHWLRGLCMKGEACGFLH	MDDGDGGLSFDFEGGLDSAPAAGGPVPSSTDPGAGGGDGPGMHGRGRGRGSYRQTVCRHW LRGLCMKGEACGFLHQFDKARMPVCRFFRDFGECREPDCAYKHSYDDVKECNMYKMGFCP NGPNCRYKHIKLPGPPPSVEEVLQKILQMRSFNRYSQNRNSNYNQQGERPQHPQGSALPN QNSAENATAAAPPAGGQQAQTLNQQPPQQQQKPNTNDQAQGVSNGHQATRIATPLPQGPS RCVWSF
			8	4	ZnF2: CRFFRDFGECREPDCAYKH
			7	5	ZnF3: CNMYKMGFCPNGPNCRYKH
ZmC3H30	GRMZM2G336065_P03	1	8	4	ZnF1: CALWRGRGGCPRPNCGFAH	MREGMRERDRGGSPDASGPPPFRGPAYKTKLCALWRGRGGCPRPNCGFAHGEAELRRPPP RASFQPRPRPGRRDYRDHEFRLRPDRRHSPHGRYSPERDIRRRSFHDKRPSSEDRGSSHS RSPIRKSERKHSKSPDGGETDSSVSVRSPDNEDRGKDERYLSSDEKNGHEDQLKQMHLDM EALREDKSKLEMILEKKTDEEHKLCSRVEDLELQLNKEKEDCQRMSSKTKKLIKAHGRYI KAQEDLKRSQARFERLADLLASDILKPCTKEQGSIGITANEDPYNANEMSPSDQRQNHVS ASRKRLISLPTSEEAKTGKRQRENGDDMIPTSENYRPEDALEHLQDSKGTDLPESFTVKK LREGDNDDVGNIVSSSNIFADRYTGDDEEVDVD
ZmC3H31	GRMZM2G089050_P01	1	7	5	ZnF1: CRNFQRGSCKYGSHCRFVH	MDRRQELCRNFQRGSCKYGSHCRFVHASSQQQQQAKPNPFGFGLGSRQQQQQQSSFRAQF QQQQQQKPNPFGFGVQGSAAAQSRNAPGQAKPFQNKWVRDPSAPTKQQEAAQPPAAAHTS CTDPESCRQQIAEDFKNETPLWKLTCYAHLRSGPCDITGDISFEELRANAYEQGRQGHPL QSIVEGEKNLKNAKLTDFNNFLNTPRLSVSQTPSFPTVASFPEVKNNSAFGVSQNNGPPV FSSFSQIGVTTNMGPGSRTTPGVPTNTLFGQSTQPSHPTFPAPTFGRSDMKFGVSGPFGS QISQQSSGTFQGSNMSSFGNFSKPHASYQQSPSSSSHHRDIDRQSQDLLSGIVVPTSATN EAPVEDNKNENQDDSIWLKEKWSIGEIPLGEPP…
ZmC3H32	GRMZM5G849788_P01	1	8	5	ZnF1: CPFHLKTGACRFGLRCSRVH	MSALAAGGGAAADGAPEATAAPTRREKRRERKKERRRRARRQAAARARAAVEAEAPAVDP EEERRLLEIQEAEAAAESERALRAFEDAERRWLEAAAARAAEKAAAAAAEEDARAAEASA RNKPKDGQGNQSEEDSEWEYVEDGPAEIIWKGNEIIVKKKKVKVPKGSKEKLQIQEDKAH CPFHLKTGACRFGLRCSRVHFYPDKSITLLMKNMYNGPGLALEQDEGLEFTDEEIEQSYE EFYEDVHTEFLKFGELVNFKGRGCLSERELEN
ZmC3H33	GRMZM2G037200_P02	2	7	4	ZnF1: CNYWRAGRCNRFPCPFLH	MDIEADGRFGNKRVHNRLGPGSGGAPPSTNGKVCNYWRAGRCNRFPCPFLHSELPEAAPP KRPTGPGGNVWRNPNTGGRGGGHHNRWGKGPGGGSGIASHKPPERPCKYFLAGTECSYGE RCRYPHSYCISDSIAMLTLLKGHEQGVTGIALPAGSDKLYSGSKDGTVRMWDCQTGQCAG VITMGREVGCMIIEGPWLFVGIPDAVKVWNMQTAAEMSLTGPTGQVYALAVASELLFAAT QAGRILAWRFSAATNCFEPAASLDGHKLAVVSLIVGGMRLYSASMDKTIRVWDLATLQCI QTLSDHTDVVMSVLCWDQFLLSCSLDQTIKVWAATESGNLEVTYTHKEDQGALALSGMPD AQSKPVLLCSLNDNTVRLYDLPSFSDRGRLFSK…
			8	5	ZnF2: CKYFLAGTECSYGERCRYPH
ZmC3H34	AC233871.1_FGP008	2	8	5	ZnF1: CPNFRRPGGCPSGDSCEFSH	MFAFKVRPCSRAYSHDWTECPFVHPGENARRRDPRKHPYTAVPCPNFRRPGGCPSGDSCE FSHGVFESWLHPSQYRTRLCKEGAACARRICFFAHDEDELRHVPHNSGAGLLSPRASSSI DMTAAAAALGLLPGSPTRHFVPPPLSPSAANNGGGAAAHWLQGSRLRSSFNARDAQADDL GSLLEWESQYLGALSLPQSSRSQPRLSTGLTIRPTAVAPSYLEEMYASDMAMSPRFTNDQ GHSVFSPAHKSALLNKFHHQQKGLLSPVNTNRMYSPRGLDPSIIHSPFGGMSPRSPRTME LTSPLSVRVGVGAAVTPRDMLDQFSSLNKHQVPSVGSPRNLNASWGNIGTPKSKVDWGVD DDELVRLRHPVQHGNTEDEPDVSWVQSLVNHAE…
			5	4	ZnF2: CKEGAACARRICFFAH
ZmC3H35	GRMZM2G044398_P01	1	8	4	ZnF1: CALWRGRGGCPRPNCGFAH	MREGMKERDRGGSPDASGPPPFRGPAYKTKLCALWRGRGGCPRPNCGFAHGEAELRRPPP RASFQPRPRPGRRDYRDNDFRVRPERRHSPYGRFSPERDIRRRSFRDKRQRASSEDRGSS HSRSPIRKSERKHSKSPDGGKTDSSVSFRSSDNEDKGKDERYLSSDEKNGREEQLKQMHL DMEALREDKSKLEAILEKKTDEERKLCSRVEDLELQLNKEKDDFQRMTSKTKKLIKAHGR YIKAQEDLKRSQARFERLADLLASDILKPYTKEQGSIGITANDDPYNGNEMSPSDQRQNH VSASRKRPISLPRSEEAKTGKRQRENGDDMIPTPENYRPEDALEHVQDSKGTDRLESFTV KKLRVGDYDDEGNIVSSSNIFADRLLYAVLETKS
ZmC3H36	GRMZM2G049027_P01	3	7	5	ZnF1: CRHWLRGLCMKGEACGFLH	MDDSDGGLSFDFEGGLDSAPASGGGGPVPSSTDPGAGVGGGGDGLGMHGRGRGRGSYRQT VCRHWLRGLCMKGEACGFLHQFDKARMPVCRFFRDFGECREPDCAYKHSYDDVKECNMYK MGFCPNGPNCRYKHIKLPGPPPSVEEVLQKILQMRSFNRYSQNRNNNYNHQGERPQHPQG SGLPNQNSAENATAVDPPAGGQQAQTLNQQPPQQQQKPNTNDQAQGVSNGHQATRIATPL PQGPSRCVWSF
			8	4	ZnF2: CRFFRDFGECREPDCAYKH
			7	5	ZnF3: CNMYKMGFCPNGPNCRYKH
ZmC3H37	GRMZM2G110402_P02	3	8	5	ZnF1: CTKFFSTAGCPFGASCHFLH	MDTGRKRTAPEGANGAGGPKRARESETTGVGSKSKPCTKFFSTAGCPFGASCHFLHNFPG GYQAVSKMTNLGGPPVPAPPGRMPMGPGGPDGPPSPAVKTRMCNKYNTAEGCKWGSKCHF AHGERELGKPLQMDNPMGPPPMGPGPNGHFMPPPMPFPDMVPPSTFGASATAKISVDASL AGAIIGKGGTNTKHISRVTGAKLAIRDNEADPNHKNIELEGTFDQIKHASAMVTELIVRI SGKPPPQAKNNPGRGPGSHAGGPGSNFKTKLCENFNKGSCTFGDRCHFAHGEGELRKPAA A
			8	5	ZnF2: CNKYNTAEGCKWGSKCHFAH
			7	5	ZnF3: CENFNKGSCTFGDRCHFAH
ZmC3H38	GRMZM5G801627_P01	2	7	5	ZnF1: CPDFRKGGCKRGDACEFAH	MMMMMGERAHAPPWQRSPAASGVTDADDASPYALLAALQHYLPSNEVAAYDEDDEEAALA AATAAVDAYACDEFRMYEFKVRRCSRGRNHDWTACPYAHPGEKARRRDPRRYHYSGAACP DFRKGGCKRGDACEFAHGVFECWLHPSRYRTQPCKDGTGCRRRVCFFAHTPDQLRVPPPR QSSPRGAAAAASPLAESYDGSPLRRQAFESYLTKSGIVSSPPPTSTLVSPPRSPPSESPP MSPDAAAALRRGSWPGVGSPVNEVLASMRQLRLGGGSPRSAPSGGSFLGGGYPFGSPKSP AGLYSLPSTPTRPSPVTVTTASGATVLTVERLNLGLIGDEEPVMERVESGRALREKVFER LSKEAAVPSDTAASANVEGAAPAPDVGWVSDLIN
			5	4	ZnF2: CKDGTGCRRRVCFFAH
ZmC3H39	GRMZM2G004795_P01	1	13	5	ZnF1: CPDFRRRPGAATAACPRGAACPLAH	MASRERQHTRSYDYDYEHLVLDPASLGVPWADPAAVEIPPQLLAALGEYLSGSAARGDVE AEADDEFMMHEFKVRRCARARSHDWTACPYAHPGEAARRRDPRRVAYAGEPCPDFRRRPG AATAACPRGAACPLAHGTFELWLHPSRYRTRPCRAGAACRRRVCFFAHAAAELRAAANPK DGCSPLSLSLSPKSTLQAALWESPPVSPVEGRRWVDEPSEDADADAEMEELMLAMRELSF RKAQASPAPVLPAVTEDDGPDLGWVSELVM
ZmC3H40	GRMZM2G020928_P02	2	8	5	ZnF1: CPFYFKIGACRHGDRCSRLH	MAEHLASIFGTEKDRVNCPFYFKIGACRHGDRCSRLHNRPTISPTLVLANMYQRPDMITP GVDAQGQPIDPEKMQEHFEDFYEDIYEELGKFGEIENLNVCDNLADHMIGNVYVQFREEE QAAAAYNALQGRFYSGRPIIVEYSPVTDFREATCRQFEENSCNRGGYCNFMHVKQIGRDL RRKLYGRSASRRYHGRSRSRSPPPQRRGHRDRDDYHHRDRDDYRGGGGGGRGRGSRYDRY DDGAGRGGRHGRYDDGAGRGGRHDRYDDGGRRRHGSPSRRARSPVRESSEERRAKIEQWN REREGKQ
			7	5	ZnF2: CRQFEENSCNRGGYCNFMH
ZmC3H41	GRMZM2G149347_P01	2	8	5	ZnF1: CNKWEETGTCPYGNQCQFAH	MEVVLAPAQHDGLHAAFGPNPFDIGVGGDGRFSSSLSSLGGDRFCGYSTTASLFVNSPGL SSPSPRADSLSRGSSDSGSVVDDGDDAAATAASVAERRLRLARLALQYQEVVNRFELCLS YLADAINEAAALRQENDELRVANEYLARRINVVGGRLADEFSGLRLAEEHTTPPPLSPLP AAPVMPKSISVRSPGYLKMVQNGKHRASKPTKGSRVLVGMEGGVKEEEKLNGGLQFEVYN QGMLKTELCNKWEETGTCPYGNQCQFAHGIAELRPVIRHPRYKTEVCRMVLAGVVCPYGH RCHFRHSITPADLFLPRP
			8	5	ZnF2: CRMVLAGVVCPYGHRCHFRH
ZmC3H42	GRMZM2G177229_P01	2	8	5	ZnF1: CPFYFKIGACRHGDRCSRLH	MAEHLASIFGTEKDRVNCPFYFKIGACRHGDRCSRLHNKPSISPTLLLCNMYQRPDMITP GVDAQGNPIDPERIQEDFEDFYEDIFVELSKHGEIESLHVCDNLADHMIGNVYVEFREEE QAARALQALQGRYYSGRPIIAEFSPVTDFREATCRQFEEHSCNRGGYCNFMHVKQVGRDL RRKLFGHLHRSLRSHSRGSRSPSPYRRRGSSSRSRDRDDYHDYYYHYYRSGSGSRRSSER HRSHDSDGSRRRRGRSRSRSRSPVREGSEERRAKIEQWNREREAAQV
			7	5	ZnF2: CRQFEEHSCNRGGYCNFMH
ZmC3H43	GRMZM5G842019_P01	2	8	5	ZnF1: CPNFRRPGGCPSGDSCEFSH	MGDLADLAGAGEAARSHLAAGGQRDRLAALLELAAADDVAGFREALAGGGGEGDTAELAD GVGMWYGRSKAYEPRTPLMVAATYGSVEVVSLLLALGCVDVNRRPGVDGATPLHCAASGG SRNAVAVVKLLLGAGADPVTPDSAGRLPADVILSPPASPDALGDLEMLLGRRRGLAVATS VPSLSSSPPLSSSPDESNRSPSSRSSSLSPITVDRAKKEYPVDPTLPDIKSRVYASDEFR MFAFKVRPCSRAYSHDWTECPFVHPGENARRRDPRKHPYTAVPCPNFRRPGGCPSGDSCE FSHGVFESWLHPSQYRTRLCKEGAACARRICFFAHDEDELRHVPHNSGAGLLSPRASSSI DMTAAAAALGLLPGSPTRHFVPPPLSPSAANNG…
			5	4	ZnF2: CKEGAACARRICFFAH
ZmC3H44	GRMZM2G114688_P01	1	8	5	ZnF1: CRFYLSIRKCKYGENCHFSL	MDIEECRTRLQDKVRLLHPKNAEGIVDYMIANTPLENIRSYLLTATDNVLMNLFEGANRL QNILNLSEENEPLFGLFTPFDQIGPQKQHQFSSRNHSQVLQAPLYPIGPSGAFQNPYSKL TGFRDHFQSLSILDGDTPSHYKCASINVGGYPSNGKVQTKTCRFYLSIRKCKYGENCHFS LVCGYPEINDMRQVDHLGSLQMLEMEIDLLLLQPSSQVPVDHLEKKFLEIYTKLLEIDGF HTEDQRNRKTGYGLTDLFMQLNATRETERRGRYYVVLVKDAPKYVTHGFQPAVPLAGSDF NKICVTFKSESIFTHTDVQNYFSQYGTVSEERFSEERHMHGHVSFVDLETAKRIISESGP HFICGNEVRAKAYREKHELNFRQGRHNVVPVED…
ZmC3H45	GRMZM2G311665_P01	1	7	5	ZnF1: CLYYARGYCKNGSACRFVH	MDAYEATKVVFSRIQALDPDHAAKIMGFLLIQDHGEKEMIRLAFGPEALLHTVMAKARKD LGLLPSPGPGTPTSVTAAATHSPFLLSRQNSGRCGAGTAPSPLSVSSPSSWAPPPHFSRT NSVVSNGAPAEALAADLMSPAAAGNAPPSPFFAAGEPLLDELQLQEQLAFLSDAAAGGHQ LPLFDASECRSPGSGDAAGFFPYGALGWANGGPGHRRSSSVSELCLGGADGLGWKPCLYY ARGYCKNGSACRFVHGGLTDDATAKMDTATLEQQCQDILLRSKSQRLAAFPYSPTGSVPG SPSAATKCLSLLLHQQQQQNENQRVAAAAAAAALMLGGDDAHKFIGRPRLDRADLASLVN PGSRQIYLTFPADSTFREEDVSNYFSIYGPVHD…
ZmC3H46	GRMZM2G036837_P01	5	8	5	ZnF1: CGYYLRTGACGFGERCRYNH	MEPPHAEQAVAAVAAGGEGGTASPGTGLEGPVLRRGLDGGGEGEDGELGAGQEANARLPE RPGEADCGYYLRTGACGFGERCRYNHPRDRGGTEFGGGAKNGAAQDFPERQGQPVCEYYL KTGTCKFGSNCKYHHPKQDGSVQSVILNNNGFPLRLGEKECSYYMKTGQCKFGSTCKFHH PEFGGIPVTPGIYPPLQSPSVPSPHTYAPNWQMGRSPAVPGSYIPGSYTPMMISSGMVPL QGWSPYPASVNPVASGGAQQTVQAGPLYGIGHHGSSTAIAYGGTYLPYSSSAGQSSNNHQ EHGFPERPGQPECQYYMRTGDCKFGTTCKYNHPRDWSTPKSNYMFSHLCLPLRPGAQPCA YYAQNGYCRYGVACKYDHSMGTLGYSSSALPLS…
			8	5	ZnF2: CEYYLKTGTCKFGSNCKYHH
			8	5	ZnF3: CSYYMKTGQCKFGSTCKFHH
			8	5	ZnF4: CQYYMRTGDCKFGTTCKYNH
			8	5	ZnF5: CAYYAQNGYCRYGVACKYDH
ZmC3H47	GRMZM2G475017_P01	5	8	5	ZnF1: CTYYLRTGACGYGERCRYNH	MEPYAATKGGESDAGTGLEESMRKLGLGEDDEAGEEKLPERPGEADCTYYLRTGACGYGE RCRYNHPRDRPAPVNGVGKTTGMEYPERPGQPLCEYYAKNGTCKFGSNCKFDHPRESGFV PVALNNSGFPLRLGEKECSYYMKTGHCKFGGTCKFHHPELGFLTETPGMYPPVQPSPISS PHPYPHHSNWQMGRPAVVPGSFLPGPYPPMMLPPTVMPMQGWNPYVSPMNQTTPAGGQQA VPAGPSYGLSHQEPTSAVTYGSHYAQLYSSSGTSSSNIQEYVFPERPGQPECEHYMKTGT CKYGAACKYHHPQYFSGPKSNCILSPLGLPLRPGSQRCAYYAHHGFCKFGPTCKFDHPMG TPNYSLPAPSLTDVPVAPYPHTFSVTPIAPYLL…
			8	5	ZnF2: CEYYAKNGTCKFGSNCKFDH
			8	5	ZnF3: CSYYMKTGHCKFGGTCKFHH
			8	5	ZnF4: CEHYMKTGTCKYGAACKYHH
			8	5	ZnF5: CAYYAHHGFCKFGPTCKFDH
ZmC3H48	GRMZM2G146047_P02	2	7	5	ZnF1: CVFFANGSCNLGDVCRFSH	MALGVLVVEEGRQQQEAPPPLAVEALRDKIVEKVKANRVTLIVGDTGCGKSSLVPQFLLE ENMEPILCTQPRRFAVVAIARAIANSRNWQLGEEVGYHIGHSNMSDLNSKRSKIVFKTAG VVLEQMCDRGIAALKYKVIILDEVHERSVESDLVLASIKQFLMKKSDLRLVLMSATADIT RYKEYFRDLGRGERVEVIAIPCSPHTSIFQRKVLYLEQIADILKINSQLLSSKYCSGPDA SADAEINYDVYELIHKLLLHIHQNEPDISKSILVFLPTYYALEQQWIRLLPFSSTFKVHI LHRSIGTDEALQTMEISKSCRKVILATNIAESSVTIPGVAYVIDSCRSLQVYWDPIRKAD AAGLVWISKSQAEQRKGRTGRTCDGQIYRLVTG…
			8	5	ZnF2: CKFYLTLQGCRNGRSCPYSH
ZmC3H49	GRMZM2G024655_P01	1	8	5	ZnF1: CHHFVRTGACKYGDSCRYFH	MPLGKYYCDYCDKQFQDTPAARKRHLQGVQHQRARALWYDSIRHQDQHGGASSLLLPDGT LAKGICHHFVRTGACKYGDSCRYFHPKPNGVNPALAAPGLGSGPAPMVQQSDIIGNQPNF VVYQGVDINSSSGKILGGHASWGNLPPSLQPPPEGGYPPLPFIDWG
ZmC3H50	GRMZM2G171942_P01	2	7	5	ZnF1: CEKFEAGKCAYEGGCTFAH	MERERNAATAGAGRWEAPDGVIVLPVGSAAPQQGRQKEHQYQQRKREMEREREQQDPGAR EGVLGLDPQPPEKVYYKTRLCEKFEAGKCAYEGGCTFAHGSEELRPPLPLPLLTSLVRRK SPLPSSSPGAAASSPHGGYCVRVCFEFRDTGACHRGDRCAFVHASTTEMPFPGGPRSMEY ALRNSSSYAKAYSPGSTAAAYRNSSSTSTSNYAPATTRAFQSVSADAAGEGGCKATRLEL LGRKKMNDIYGDWPEQD
			8	5	ZnF2: CFEFRDTGACHRGDRCAFVH
ZmC3H51	GRMZM2G173124_P03	2	7	5	ZnF1: CPDFRKGGCRRGDACDFAH	MMMMGEGVSVPPWSHHVPVSGVDAGVGGDEMTPYLLAALRQYLPCNDAGAAEADDEEAAA MAAGVDGYGCDEFRMYEFKVRRCARARSHDWTECPFAHPGEKARRRDPRRYHYSGAACPD FRKGGCRRGDACDFAHGVFECWLHPARYRTQPCKDGTACRRRVCFFAHTPDQLRVLPPTP QQSSASPRGAGALPESYDGSPLRRQAFETYLTKSIVSSSPTSTLLSPPKTPPSESPPLSP DGAAAAFRRGSWPGAGSPVNDVLASLRQLRLGTASSSPSGGWGGYPASAAAYGSPTAGGL YSLPSTPTALATASGYMPNLEPLDVSFGGDEEPVERVESGRALRAKVFERLSREGAVSCY PAAGTGGPDVGWVSDLIN
			5	4	ZnF2: CKDGTACRRRVCFFAH
ZmC3H52	GRMZM2G031827_P01	2	8	5	ZnF1: CPFYFKIGACRHGDRCSRLH	MAEHLASIFGTEKDRVNCPFYFKIGACRHGDRCSRLHNRPTISPTLVLANMYQRPDMITP GVDAQGQPIDPEKMQEHFEDFYEDIYEELGKFGEIENLNVCDNLADHMIGNVYVQFREEE QAAAAYNALQGRFYSGRPIIVEYSPVTDFREATCRQFEENSCNRGGYCNFMHVKQIGRDL RRKLYGRSASRRYHARSRSPPPQRRGYREDYHHRDRDEYRGGGGGGGRGRGSRHDRYDDG AGRGGRHDRYDDGAGRGGRYERYDDGGRRRHGSPPRRGRSPVRESSEERRAKIEQWNRER ESKQ
			7	5	ZnF2: CRQFEENSCNRGGYCNFMH
ZmC3H53	GRMZM2G093404_P01	1	12	5	ZnF1: CPDFRRRPGAGAACPRGAACPLAH	MVSRENLHLVLDPASLGAPWADPSAAEIPPQLLAALGEYLSSTRAEGGDVATEADDEFMM HEFKVRRCARARSHDWTACPYAHPGEAARRRDPRRVAYAGEPCPDFRRRPGAGAACPRGA ACPLAHGTFELWLHPSRYRTRPCRAGAACRRRVCFFAHAAAELRAGAGAGAGAAKDGCSP LALSLSPKSTLAPPWESPPVSPVEGRRWVDEPADAEVEELLLAMRELGFRKAKASSSAPV LPAAAVTEDDGPDLGWVSELVM
ZmC3H54	GRMZM2G117007_P01	1	8	5	ZnF1: CPEFRKGGACRKGDGCEYAH	MYNFKVKPCSRAYSHDWTECPFVHPGENARRRDPRRYSYSCVPCPEFRKGGACRKGDGCE YAHGVFECWLHPAQYRTRLCKDEVGCARRICFFAHKREELRAVNPSAVSVGMQMQPTVSP PPPSGLGDMLSPAAWPSSPASRLNKAALGGGRDLDLDQYQHMLFDTVSSPRANWGSAGGI GSPLPPARAVPDYADLLGSVDAASMLSQLHALSLKQAGGDMPAYGSMVADTQPHMATTSP MVGLGSSTAFGLDHSMAKAILSSRASAFAKRSQSFVDRGGRAPAARSLMSQQAAAAGAPP VLSDWASPDGRLDWGVQGDELHKFRKSASFAFRARSPPPPAEPDVSWVSSLVKDGHAGDI FAQWPELEQMVA
ZmC3H55	GRMZM2G039889_P06	5	7	5	ZnF1: CPYLLNNRCKFKSKCKFNH	MSARDDPRKAPNVEDSYPERPGEPDCPYLLNNRCKFKSKCKFNHPKDMVNALGTGTNNES LIADSAVLPVRPSEPICVVRSYIAVIFFFSWHSPSFLGCPVFQFYAKTGKCKFGAICKFN HPKDIKTSPLIAKETIYTATTDAADAPTEACNAKGLPIRQGEVDCSFYMKTGSCKYGSIC RFNHPDRPGPAADIAFMVPLVQATLPSSAPIVPAVVEPLPMIYPQRPGETVCDFYMKTGS CKYSQKCKFHHPISRFAPHSKENGDPQQPATLASLPRREDAEACAFYMRSGMCRFGAHCK FDHPPREEAISELQAAGKEGIEGPSLVQRDHDV
			11	5	ZnF2: CPVFQFYAKTGKCKFGAICKFNH
			8	5	ZnF3: CSFYMKTGSCKYGSICRFNH
			8	5	ZnF4: CDFYMKTGSCKYSQKCKFHH
			8	5	ZnF5: CAFYMRSGMCRFGAHCKFDH
ZmC3H56	GRMZM5G830949_P01	2	8	5	ZnF1: CNKWEETGACPYGDQCQFAH	MQEALVSPANAGRLRFRSGLGAQAVRLRGPAPRLAALPQPQPQPRRRPMTRCSAARRRRS APASASPPRRRRSPRPPSRSRRPPPPPSPTTAATAPGTDADADAATGHTLRLARLALQYQ EVADRYELCLARLADAADDAAALRRENAELRNANADLTRRLALLSGIGKQVAAAAAAAEE ARRLRFGEPKAVPAAKDCATEKPAVLPPKSISVRSIDFLLKMNQPKQVQPPATTPAASNR KHRASNPTKPSSRVYKGNGGEKKDEELPKEQHAAGGVELEVFNQGMLKTELCNKWEETGA CPYGDQCQFAHGVAELRPVIRHPRYKTQVCRMVLAGEVCPYGHRCHFRHTLTPAERLHLA CP
			8	5	ZnF2: CRMVLAGEVCPYGHRCHFRH
ZmC3H57	GRMZM2G107491_P01	5	8	5	ZnF1: CTYYLRTGLCRFGMSCRFNH	MDDAGRAPPPAPAAVTVSATAAPAPTPPSATAAADKSSLDPDALYEEGMWQQMAMNSGAT MQPGSYPERPGEPDCTYYLRTGLCRFGMSCRFNHPPDRNLAIASARMKGEYPERVGQPEC QYYLKTGTCKFGPTCKFHHPREKAGIAGRVQLNTLGYPLLPNEKECAYYLKTGQCKYANT CKFHHPELFNVVPSSRGSPIYTSVHSSASAGPQSYTGTMSSWTFPRASFIPSPRWQSPSN YAPMVVPHGLVQVPSWNSYPGQLQSPGAQQTYGSSQQGEASAGNQGMLSPYRSSSFPVPQ YALQRDNVFPERPDEPECQYYMKTGDCKFGAVCKFHHPRVRSQPPPDCVLSPMGLPIRPG EELCKFYSRYGICKFGANCKFDHPTMAAPMGVY…
			8	5	ZnF2: CQYYLKTGTCKFGPTCKFHH
			8	5	ZnF3: CAYYLKTGQCKYANTCKFHH
			8	5	ZnF4: CQYYMKTGDCKFGAVCKFHH
			8	5	ZnF5: CKFYSRYGICKFGANCKFDH
ZmC3H58	GRMZM2G395842_P01	4	7	5	ZnF1: CKFFMHGACLKGEYCEFSH	MSTKKVLCKFFMHGACLKGEYCEFSHDWSDQANNVCTFYQKGACSYGSRCRYDHVKVSRN PTVPPPRPTSSTSRRASTSLQLSSYNHPPHMVHQTDSSNQRHQISVDVLAHSASKPAWRN DFQHDIVSDDGIDWSSNQNLINQTSLKPVDLPICSFAAAGNCPYGEGCPQMHGDLCATCG KLCLHPYRPDEREEHIKLCEKNHKRLVALKRSQEIECSVCLDRVLSKPTAAERKFGLLSE CDHPFCIECIRNWRSNSPASGMDVNSALRACPICRKLSYYVIPSVLWYFSKEEKEEITES YKSKLKSIDCKYFDFGTGSCPFGTSCFYKHAYRDGRLEEVILRHLDADDGSTVIAKSIRL SDFLGRMDL
			7	5	ZnF2: CTFYQKGACSYGSRCRYDH
			7	5	ZnF3: CSFAAAGNCPYGEGCPQMH
			9	5	ZnF4: CKYFDFGTGSCPFGTSCFYKH
ZmC3H59	GRMZM2G012041_P01	5	8	6	ZnF1: CQFFTRFGECKKSGGKCPYIH	MPMDPSAFQIIECAEAPNTGVVSSKFALNVACDSPMDLNLTNVGTSDNILYTSEFAVPGR TEDRSMQVDFHDAKAALHKPNLPLEVVDTDTHDLQSSRNTESTILPSFGDDPMKDSSGAL NNGLGRSTSSQVTELTHLHRSHPPADYNPFSLHSHDSPSVSGNSEHSVPTALTLGNNIYF SSAESEGQPEENHNLLDVNLGFDVTTTEFGNVVKRKGESGNDLMNAGSQNWLTLPLTVSC LDNASAVSNGRIGLEQIVDEGVPVICQDHDIMLDIDQRGSIDVLSGQDHNLKLCGISIPQ AVLLATEERNKDVDDEIVRPGSSINSVNVLDKYSYCTVGKPIDNLSRPILLSSQSADVPG RDLASQISVDSDHTYHGSTEDPVGMSSTTPDSV…
			7	4	ZnF2: CTKFLKGLCSSTSCKLTH
			7	4	ZnF3: CSYFLQGLCTNTACPYRH
			7	5	ZnF4: CEDFLKGYCADGDECRKKH
			8	5	ZnF5: CLVFEATGECPQGSRCKLHH
ZmC3H60	GRMZM2G151689_P01	3	4	5	ZnF1: CSTAGCPFGSNCHFLH	MYPIFIKHDLYKIGSNHLLQSLCIHCTYIFSSHLVRLHYPAACNIISSINIFLHVYRLIS VCRLSDIFACSVAYIMLSICSTAGCPFGSNCHFLHNFPGGYLAVSKMTNLGGPPVPAPPG RMPMGPGGPDGPPSPALKTRLCNKYNTAEGCKWGSKCHFAHGERELGKPLQMDNSMGAPP MGPGPNGHFMPPPMPIPDMVPHSTFGASATAKISVDASLAGAIIGKSGINTKHISRVTGA KLAIRDNEADPNHKNIELEGTFDQIKHASAMVTELIVRISGKVPPQAKNNPGRGPGSHAG GPASNFKTKLCENFNKGSCTFGDRCHFAHGESELRKPAAA
			8	5	ZnF2: CNKYNTAEGCKWGSKCHFAH
			7	5	ZnF3: CENFNKGSCTFGDRCHFAH
ZmC3H61	GRMZM2G086614_P01	1	7	5	ZnF1: CLYYARGFCKNGGSCRFVH	MDAYEATKVVFSRIQALDPDHAAKIMGLLLIQDHGEKEMIRLAFGPESLLHAVMAKARKD LGLLLPASPTSVAAAGHAPFLQLPRQNSGRAGAPSPLSVSSPSSWGHAPAFSRSNSTSNG TGTAEEAAGAGEELPSPVNGGAAPFFPHQSGDALLDDLQLQEQLAFLNEGSANPAHQLPG FVGGECRSPGPGDASGMFAFGLGWPNGGPAHRRSSSVNEFCLGGGGGGDGFGWKPCLYYA RGFCKNGGSCRFVHGGLSDDAAAFAGAKMEAAADQQQQQQCQDFLIRSKSQRLGSAAFPY SSTGSLPGSPSAASKCLSFLLQQQQQQHDRAAAAASLMLGGGDEAHKFMGRPRLDRADFA NMMNPGSRQIYLTFPADSTFREEDVSNYFSIYG…
ZmC3H62	GRMZM2G006493_P02	5	8	5	ZnF1: CSYYLKFGTCRFGMKCKFNH	MADADAKSQPPDAAASPDASISSPSSLGGGGGDAADADAIEKQLAGLGIAVAGGFPEPSG WDDGPVPVPIPADVLVGGDEGAGEKPRAPAPAPTGAVDVKVRFPRRPGEPDCSYYLKFGT CRFGMKCKFNHPARKKKTSRVRGVGSNGSGSNSSSNKASSPDDDQAPKEEYEGLVPDISD SMGFDDKGSLSSSENHRNMSYEVIDMKRGKLEPKEKVCEEPEKAIHFTKLDETNIATQKG SKDKRKETFAEGNTQEECKYYSTPGGCKFGKTCKYLHREGNGGKTEVEKAELNFLGLPLR PGEKECPYYMRTGSCKFATNCKFHHPDPTNASSKEPGLEHENGDVPLQNVQGSSQPSLQM WPDQRALNEQHVPFLAPAPSYSGGMVPPQGMYP…
			8	5	ZnF2: CKYYSTPGGCKFGKTCKYLH
			8	5	ZnF3: CPYYMRTGSCKFATNCKFHH
			8	5	ZnF4: CQHFVKSGFCKYRMKCRYHH
			8	5	ZnF5: CTYYGRYGFCKYGPACMFNH
ZmC3H63	GRMZM2G027298_P01	2	8	5	ZnF1: CPEFKKGAGCRRGDMCEYAH	MGEASDAAVAVSARLLELAAEDDSAALGDLLAAHPSLADEPAPWYSPARGAEPMTPLMVA AAYGSVACIDVLLSPPHQADPNRASPSSLSTALHLAAGGGASTAPVAVSRLLAAGADPTL VDHLHRRPSDVVTLPPNSLPLKNHLLSLLGGRKEWPPDPSLPDIKNGAYASDDFRMYSFK VRACSRAYSHDWTECPFVHPGENARRRDPRMYHYSCVPCPEFKKGAGCRRGDMCEYAHGV FESWLHPAQYRTRLCKDGVGCARRVCFFAHTPEELRPLYVSSAGSRSAMEMAAAMGMGLS SPGASFTPPLSPCAGGSGVAGAWPQPNVPALCLPGSAGNLHLSRLRTSLSARSMAVDELL ASADYDGLVGSPASVRSARGKTLAPSNLDDLFS…
			5	4	ZnF2: CKDGVGCARRVCFFAH
ZmC3H64	GRMZM2G305582_P02	3	7	5	ZnF1: CCKFRAGTCPYVTNCNFAH	MDYTNAIHIIPDAAGPDAWANAASAAGADASIWATEDDYRQWSAEPGYGDRNPSSRAGSE QPPPGKKARGGGGGSDSGGGGSTSKSRAIGKMFFKTKLCCKFRAGTCPYVTNCNFAHGME ELRKPPPNWQEIVAAHEEATEQREEHQIPIMTSGSVVAGDGGGGSGGGSQGGRAFKGRHC KKFYTEEGCPYGDTCTFLHDEQSKARESVAISLSPTVGGGGYNAASANGVMVQKPSNWKT RICNKWEMTGYCPFGSKCHFAHGSTAIIAELHKYGGGLVDIDGRDILSTPDSKQAGGSAK APLESAAASTALPPHADVYHLGIQSQRSAIASQRSGQLQRPIQKWKGPDKISRIYGDWID ENE
			8	5	ZnF2: CKKFYTEEGCPYGDTCTFLH
			8	5	ZnF3: CNKWEMTGYCPFGSKCHFAH
ZmC3H65	GRMZM2G005126_P01	3	7	5	ZnF1: CRDFVAGRCRRGSNCRFLH	MTNETRKHRSKWDTKEGSDVVEISDDESPDKTGVHRKGGDLHTKPDTSMHHRGAGHEKEH ADGSNEDMKEMQHKAPSERSQPLRMVDERDNNEWSKATGNQGTNRYADDRRRGDGWGTAP SRDYSSARAPSDPDAWRQRSRSPSPRGVWNKSRRNRSRSRSRSRSRSRNRSRSRSRSIGR GRGRSRSPYIADRGSEWRVERGRTSGGPVRPCRDFVAGRCRRGSNCRFLHEDGGHRPFDD HYPADPRERYGYQSKEFMDTRGPNDYLRSRQSRDRYDDRPWERSEPRRDYRYPEQCFNFA KGKCMRGASCIFAHSNSASHGRWRDETRESAHDRFGPDSSYGNRTEHRRVNKNPCKFFAE GCCRRGENCSYLHEEAPHSQIGVSAPDEALNYS…
			7	5	ZnF2: CFNFAKGKCMRGASCIFAH
			7	5	ZnF3: CKFFAEGCCRRGENCSYLH
ZmC3H66	GRMZM2G010323_P01	6	7	6	ZnF1: CRDFLRDRCTRSDLECRYAH	MASAEIPNSSPDATNPAPAAAAATGPDLSSSPPPLPPRKRRLSPSPPPTRSASRSRSPRS RSPHGRRSRSRSRSPQQYPTDGKRQRHNGLTVDACRDFLRDRCTRSDLECRYAHPHNSVS IDLDNKVTACADSLRNNCFRGMTCRYYHPPPHIQEQLLRSVGVEDPKVKTQICRDFTRGK CSRSANECRFLHHSSVEDVAIVCQDFLRGQCNRIACRYSHVVAHPMPPMNHVPMPYPEML YMPPPPPPPLGVPMMGPLPSPPIPFADNTNRVEVCRDFLKNMCNRESCRFVHPETHTTAV NANVEVCRDFKRGECNRSACRFFHPHTS
			7	5	ZnF2: CADSLRNNCFRGMTCRYYH
			7	6	ZnF3: CRDFTRGKCSRSANECRFLH
			7	4	ZnF4: CQDFLRGQCNRIACRYSH
			7	4	ZnF5: CRDFLKNMCNRESCRFVH
			7	4	ZnF6: CRDFKRGECNRSACRFFH
ZmC3H67	GRMZM2G124476_P02	3	8	5	ZnF1: CNKFFSTIGCPFGEGCRFLH	MEGNVAAGKRSRTETANGAAGGGKRSKDMESFQTGLSSKSKPCNKFFSTIGCPFGEGCRF LHFVPGGYPAVAKMLNLGSPAVSAPSRTHVDHAALTGTSHSASSGKTRMCTKYNTTEGCR FGDKCHFAHSERELGKPAYMPYGEPPMGGRFGGRPEPVQPAAMGPPAGNFGASATAKISV DASLAGGIIGKGGVNTKQISRVTGVKLCIRDHESSPNLKNIELEGNFDQIKQAGEMVRDL IATISTSMPAKNSSAAVAPAGGRGGGLGSKSNYKTKLCENFAKGACTFGERCHFAHGENE QRSGAV
			8	5	ZnF2: CTKYNTTEGCRFGDKCHFAH
			7	5	ZnF3: CENFAKGACTFGERCHFAH
ZmC3H68	GRMZM2G150262_P01	3	9	5	ZnF1: CVYFLASPLTCKKGNECDFRH	MEVAAAAAGKPLTPEEEALRRSTDCVYFLASPLTCKKGNECDFRHSEGARMNPRDCWYWL NGSCLNPKCAFRHPPIDGLFGAPTSGLPPVSAHYGAYNLGKQMVPCYYFQKGNCLKGDRC PFYHGPQTASNDLAEQAAKVSSFPLEPSQAQNNEEAVAPNNSTQQEARMTENRTSIHVSK SGVGATPADVASNALKPGTNFEQAPSNTLAAKKSSTTEDHPMHYQNQVPVEIDPVKDWNQ NFEVSPTDYLPQDSREADDILGESSPGFDVLVDNDVDVAEDFARDMYPVEDYEYVTSDFD ARAHHESEQFNDGMGVNGRIGQYDGYERKRRRSSSERNLDRHYHPDGRFLHRELDRGEID GSDLRHQLRRRRINGPSTTISPERANGDRHGRD…
			7	4	ZnF2: CWYWLNGSCLNPKCAFRH
			7	5	ZnF3: CYYFQKGNCLKGDRCPFYH
