# Supplementary material for: CCCH-Type Zinc Finger Family in Maize: Genome-Wide Identification, Classification and Expression Profiling under Abscisic Acid and Drought Treatments
Source: PLoS One. 2012 Jul 6;7(7):e40120. doi: 10.1371/journal.pone.0040120 (PMC3391233; doi:10.1371/journal.pone.0040120)
Supplement: Table S3 — Maize CCCH gene-specific primers used for qRT-PCR analysis. (XLS) [file pone.0040120.s003.xls]

## Sheet: Sheet1
Table S3. List of gene-specific primers used in the present study
ID	Gene name	Primer 5´-->3´
1	qZmC3H4-F	CAGTGGATCCATCCCTTCCA
2	qZmC3H4-R	GTGAGCAAGGGCGGATCTT
3	qZmC3H10-F	ACCGCGCCAAGAAGGAGTA
4	qZmC3H10-R	ACGCGAACATGCGGAATT
5	qZmC3H28-F	CAGCAGCCTTCAGTCAAGCA
6	qZmC3H28-R	GAATCGAAGTCCGGCATCAG
7	qZmC3H34-F	GATGCACAGGCTGATGACCTT
8	qZmC3H34-R	CTGGGATCGGCTGCTTTGT
9	qZmC3H43-F	TCGTCTTCGTTGTCTCCGATT
10	qZmC3H43-R	GGCATACACGCGGCTCTT
11	qZmC3H54-F	GGACGCGCCTCTGCAAG
12	qZmC3H54-R	ATCTGCATGCCGACGGACA
13	qZmC3H63-F	TCAAGCGATCCTCGTCCTTT
14	qZmC3H63-R	TCGGCTCCTTCACAAGGGTAT
15	qZmActin1-F	GGGATTGCCGATCGTATGAG
16	qZmActin1-R	GAGCCACCGATCCAGACACT
